# Supplementary material for: A Ropy Exopolysaccharide-Producing Strain Bifidobacterium pseudocatenulatum Bi-OTA128 Alleviates Dextran Sulfate Sodium-Induced Colitis in Mice
Source: Nutrients. 2023 Dec 1;15(23):4993. doi: 10.3390/nu15234993 (PMC10707796; doi:10.3390/nu15234993)
Supplement: Supplementary file 1 [file nutrients-15-04993-s001.zip]

Archive with 1 entries (1 files):
- nutrients-2695550-supplementary.pdf
